# Supplementary material for: Nonreciprocal feedback induces migrating oblique and horizontal banded vegetation patterns in hyperarid landscapes
Source: Sci Rep. 2024 Jun 25;14:14635. doi: 10.1038/s41598-024-63820-3 (PMC11199605; doi:10.1038/s41598-024-63820-3)
Supplement: Supplementary file 1 — Supplementary Information. [file 41598_2024_63820_MOESM1_ESM.zip]

Archive with 114 entries (101 files):
- Data/
- Data/.DS_Store
- __MACOSX/Data/._.DS_Store
- Data/Tilandsias/
- Data/Til/
- Data/Tilandsias/.DS_Store
- __MACOSX/Data/Tilandsias/._.DS_Store
- Data/Tilandsias/Til10/
- Data/Tilandsias/Til4/
- Data/Tilandsias/Til3/
- Data/Tilandsias/Til2/
- Data/Tilandsias/Til5/
- Data/Tilandsias/Til9/
- Data/Tilandsias/Til7/
- Data/Tilandsias/Til6/
- Data/Tilandsias/Til1/
- Data/Tilandsias/Til8/
- Data/Til/Pattern.tif
- __MACOSX/Data/Til/._Pattern.tif
- Data/Til/.DS_Store
- __MACOSX/Data/Til/._.DS_Store
- Data/Til/til4.tif
- Data/Til/til1.tif
- __MACOSX/Data/Til/._til1.tif
- Data/Til/til3.tif
- Data/Til/til2.tif
- Data/Tilandsias/Til10/Pattern.tif
- Data/Tilandsias/Til10/Filtered.tif
- __MACOSX/Data/Tilandsias/Til10/._Filtered.tif
- Data/Tilandsias/Til10/ProfileCrop.tif
- Data/Tilandsias/Til10/Orientation.tif
- Data/Tilandsias/Til10/Profile.tif
- Data/Tilandsias/Til10/InvFFT.tif
- Data/Tilandsias/Til4/Pattern.tif
- __MACOSX/Data/Tilandsias/Til4/._Pattern.tif
- Data/Tilandsias/Til4/Filtered.tif
- Data/Tilandsias/Til4/ProfileCrop.tif
- Data/Tilandsias/Til4/Orientation.tif
- Data/Tilandsias/Til4/Profile.tif
- __MACOSX/Data/Tilandsias/Til4/._Profile.tif
- Data/Tilandsias/Til4/InvFFT.tif
- Data/Tilandsias/Til3/Pattern.tif
- __MACOSX/Data/Tilandsias/Til3/._Pattern.tif
- Data/Tilandsias/Til3/.DS_Store
- __MACOSX/Data/Tilandsias/Til3/._.DS_Store
- Data/Tilandsias/Til3/Filtered.tif
- __MACOSX/Data/Tilandsias/Til3/._Filtered.tif
- Data/Tilandsias/Til3/ProfileCrop.tif
- __MACOSX/Data/Tilandsias/Til3/._ProfileCrop.tif
- Data/Tilandsias/Til3/Orientation.tif
- __MACOSX/Data/Tilandsias/Til3/._Orientation.tif
- Data/Tilandsias/Til3/InvFFT.tif
- Data/Tilandsias/Til2/Pattern.tif
- __MACOSX/Data/Tilandsias/Til2/._Pattern.tif
- Data/Tilandsias/Til2/Filtered.tif
- __MACOSX/Data/Tilandsias/Til2/._Filtered.tif
- Data/Tilandsias/Til2/Filtered_paper.tif
- __MACOSX/Data/Tilandsias/Til2/._Filtered_paper.tif
- Data/Tilandsias/Til2/T1.tif
- Data/Tilandsias/Til2/ProfileCrop.tif
- __MACOSX/Data/Tilandsias/Til2/._ProfileCrop.tif
- Data/Tilandsias/Til2/Orientation.tif
- __MACOSX/Data/Tilandsias/Til2/._Orientation.tif
- Data/Tilandsias/Til2/Profile.tif
- __MACOSX/Data/Tilandsias/Til2/._Profile.tif
- Data/Tilandsias/Til2/InvFFT.tif
- Data/Tilandsias/Til5/Patterm.tif
- __MACOSX/Data/Tilandsias/Til5/._Patterm.tif
- Data/Tilandsias/Til5/Filtered.tif
- Data/Tilandsias/Til5/ProfileCrop.tif
- Data/Tilandsias/Til5/Orientation.tif
- Data/Tilandsias/Til5/Profile.tif
- Data/Tilandsias/Til5/InvFFT.tif
- Data/Tilandsias/Til9/Pattern.tif
- Data/Tilandsias/Til9/Filtered.tif
- Data/Tilandsias/Til9/ProfileCrop.tif
- Data/Tilandsias/Til9/Orientation.tif
- Data/Tilandsias/Til9/Profile.tif
- Data/Tilandsias/Til9/InvFFT.tif
- Data/Tilandsias/Til7/Pattern.tif
- __MACOSX/Data/Tilandsias/Til7/._Pattern.tif
- Data/Tilandsias/Til7/.DS_Store
- __MACOSX/Data/Tilandsias/Til7/._.DS_Store
- Data/Tilandsias/Til7/Filtered.tif
- Data/Tilandsias/Til7/InveFFT.tif
- Data/Tilandsias/Til7/ProfileCrop.tif
- Data/Tilandsias/Til7/Orientation.tif
- Data/Tilandsias/Til7/Profile.tif
- Data/Tilandsias/Til6/Pattern.tif
- __MACOSX/Data/Tilandsias/Til6/._Pattern.tif
- Data/Tilandsias/Til6/Filtered.tif
- Data/Tilandsias/Til6/InveFFT.tif
- Data/Tilandsias/Til6/ProfileCrop.tif
- __MACOSX/Data/Tilandsias/Til6/._ProfileCrop.tif
- Data/Tilandsias/Til6/Orientation.tif
- Data/Tilandsias/Til6/Profile.tif
- Data/Tilandsias/Til1/Pattern.tif
- __MACOSX/Data/Tilandsias/Til1/._Pattern.tif
- Data/Tilandsias/Til1/.DS_Store
- __MACOSX/Data/Tilandsias/Til1/._.DS_Store
- Data/Tilandsias/Til1/Filtered.tif
- __MACOSX/Data/Tilandsias/Til1/._Filtered.tif
- Data/Tilandsias/Til1/ProfileCrop.tif
- Data/Tilandsias/Til1/Orientation.tif
- Data/Tilandsias/Til1/Profile.tif
- Data/Tilandsias/Til1/InvFFT.tif
- Data/Tilandsias/Til8/Pattern.tif
- Data/Tilandsias/Til8/Filtered.tif
- Data/Tilandsias/Til8/RotProfile.tif
- Data/Tilandsias/Til8/ProfileCrop.tif
- Data/Tilandsias/Til8/RotPatt.tif
- Data/Tilandsias/Til8/Orientation.tif
- Data/Tilandsias/Til8/Profile.tif
- Data/Tilandsias/Til8/InvFFT.tif
